# Supplementary material for: Geographical Variations of Volatile Metabolites in Newhall Navel Orange Based on HS-SPME-GC-MS and Meteorological Factors
Source: Foods. 2026 Jun 29;15(13):2313. doi: 10.3390/foods15132313 (PMC13362481; doi:10.3390/foods15132313)
Supplement: Supplementary file 1 [file foods-15-02313-s001.zip]

Archive with 1 entries (1 files):
- foods-4361706-supplementary.xlsx
