# Supplementary material for: Geographical Variations of Volatile Metabolites in Newhall Navel Orange Based on HS-SPME-GC-MS and Meteorological Factors
Source: Foods. 2026 Jun 29;15(13):2313. doi: 10.3390/foods15132313 (PMC13362481; doi:10.3390/foods15132313)
Supplement: Supplementary file 1 [file foods-15-02313-s001.zip › foods-4361706-supplementary.xlsx]

## Sheet: Table S1
Table S1. Location information and sampling time for the 13 production regions
Region	Abbreviation	Longitude (°)	Latitude (°)	Mature period
Debao	DB	106.622	23.3228	Early December
Pingyuan	PY	115.891	24.567	Early December
Zhanggong	ZG	114.925	25.8332	Early December
Leibo	LB	103.57	28.2607	Early January
Beibei	BB	106.325	29.7572	Early January
Yizhang	YZ	112.97	25.4016	Early December
Luodian	LD	106.756	25.4249	Late January
Luzhou	LZ	105.439	28.8521	Late December
Neijiang	NJ	105.101	29.6965	Late January
Xinning	XN	110.832	26.4534	Late December
Xupu	XP	110.602	27.9077	Late November
Zhijiang	ZJ	111.76	30.4653	Late December
Fengjie	FJ	109.473	31.025	Early January

## Sheet: Table S2
Table S2. Sensory attribute scores of Newhall navel orange juice from different regions
	Aroma intensity	Taste intensity	Color liking	Overall liking
DB	83.58±4.16	82.79±3	78.96±2.49	67.92±4.85
PY	71.55±4.93	69.41±5.59	56.74±6.11	81.25±6.16
ZG	58.14±5.06	84.52±3.28	88.78±3.37	85.49±3.46
LB	74.21±5.26	88.05±3.34	83.65±6.83	82.77±6.42
BB	61.72±6.46	75.93±3.78	63.92±7.36	64.17±5.74
YZ	85.67±2.06	66.18±4.55	76.21±5.46	76.59±7.16
LD	87.25±6.43	80.67±7.03	60.18±7.62	52.41±5.75
LZ	64.89±6.37	59.27±4.25	81.37±7.56	73.84±8.3
NJ	81.92±5.52	78.24±5.12	70.83±8.08	71.06±8.99
XN	79.46±2.87	62.85±6.09	52.36±8.27	60.35±7.37
XP	76.83±7.37	86.31±5.69	73.59±7.36	56.88±9.34
ZJ	68.37±5.03	72.56±3.6	67.45±6.66	79.13±3.98
FJ	88.99±1.89	89.63±3.62	86.42±4.76	84.36±5.9
Abbreviations: DB, Debao; PY, Pingyuan; ZG, Zhanggong; LB, Leibo; BB, Beibei; YZ, Yizhang; LD, Luodian; LZ, Luzhou; NJ, Neijiang; XN, Xinning; XP, Xupu; ZJ, Zhijiang; FJ,Fengjie.

## Sheet: Table S3
Table S3. Physical and chemical properties of Newhall navel oranges from different regions
Region	Fruit weight (g)	Fruit shape index	－L value	a value	b value	Peel thickness (mm)	Edible rate (%)	Juice rate (%)	Total soluble solids (%)	Titratable acid (g/100 mL)	TSS/TA ratio	Vitamin C (mg/100 mL)
DB	291.7533±8.8115	1.0885±0.0114	22.2281±0.1606	13.7776±0.5523	39.5269±0.3816	3.2101±0.1315	76.1634±0.2092	61.5191±0.4611	10.45±0.45	0.3365±0.0244	31.3473±1.1133	55.9976±5.6246
PY	287.87±4.5625	1.0357±0.012	18.736±0.1655	22.0227±0.2594	45.196±0.1794	4.1671±0.1921	76.5415±0.7482	57.2349±0.656	12.4±0.3014	0.5527±0.0243	22.5815±0.6981	49.7059±0.8985
ZG	272.4667±4.1634	1.0803±0.0314	17.6188±0.8435	16.2054±0.3451	53.7272±4.6594	5.5415±0.0707	73.6126±0.2994	54.767±0.7029	13.2389±0.151	0.4397±0.0438	30.9768±2.485	52.7451±2.193
LB	258.5067±30.1658	1.0804±0.0454	21.1028±1.421	25.8875±0.3469	41.5215±2.4849	4.6553±0.6994	71.0526±1.1273	51.6071±1.2313	12.2667±0.342	0.3937±0.0236	31.991±2.3574	46.3506±7.5313
BB	253.8133±26.3128	1.0504±0.0052	20.1153±0.1341	21.9535±0.7238	45.6514±0.4679	3.0416±0.1955	76.4718±3.5887	57.4506±6.1982	12.9667±0.3245	0.54±0.0226	24.1902±1.2658	61.7035±1.0901
YZ	260.4533±18.5508	1.0323±0.0057	23.4431±0.5381	19.8314±0.986	41.5959±3.5932	4.2287±0.3472	76.9933±2.0895	56.7457±2.8077	14.1056±0.1473	0.722±0.0724	20.0483±1.8044	58.267±1.7416
LD	273.03±14.6345	1.1466±0.0165	27.0479±0.5607	27.6354±0.0465	34.9521±0.8715	4.161±0.245	68.4938±0.1295	49.082±0.6211	13.4333±0.6692	0.3979±0.0346	34.0464±1.8003	40.6523±3.125
LZ	226.1367±10.8727	1.0722±0.0235	19.549±0.4428	18.3285±0.698	46.5382±0.5597	4.1147±0.3593	73.9976±1.2708	53.9221±2.0341	11.3778±0.3612	0.6035±0.0077	18.9472±0.3302	56.1758±2.04
NJ	225.5167±9.0875	1.0468±0.0143	25.2771±0.3263	28.3229±0.8802	35.95±0.7313	3.2348±0.1405	73.9458±0.576	55.7597±0.7648	12.0667±0.1424	0.4672±0.0444	26.2964±2.4892	35.9984±1.1568
XN	302.11±20.1627	1.0417±0.0179	17.8429±2.4138	20.7273±3.2704	43.0423±0.713	4.3126±0.6103	77.8581±1.0331	55.1101±0.5438	11.6778±0.3876	0.6147±0.0086	19.1309±0.7007	51.7999±5.1361
XP	214.06±5.7443	1.0285±0.0134	16.256±0.564	25.776±4.8912	51.6058±8.4373	4.4006±0.2455	76.2341±0.7247	53.0959±0.8332	13.1833±0.2186	0.4245±0.073	32.878±5.2967	61.1765±4.3326
ZJ	226.7533±7.3598	1.2152±0.0153	17.4319±0.2502	26.2028±0.1566	31.7285±0.6677	4.4417±0.0374	74.8477±0.8981	56.1007±1.7497	13.9222±0.1877	0.5799±0.0256	24.0964±0.8615	56.8182±2.8458
FJ	198.5033±7.97	0.9179±0.0065	17.0306±0.339	18.6389±0.3629	49.9056±0.55	5.2925±0.1095	69.3745±0.8869	48.3728±0.867	13.2611±0.02	0.4188±0.0014	31.8534±0.1008	37.0814±2.0186
Abbreviations: DB, Debao; PY, Pingyuan; ZG, Zhanggong; LB, Leibo; BB, Beibei; YZ, Yizhang; LD, Luodian; LZ, Luzhou; NJ, Neijiang; XN, Xinning; XP, Xupu; ZJ, Zhijiang; FJ,Fengjie.

## Sheet: Table S4
Table S4. Physicochemical indices (VIP > 1) of Newhall navel oranges from different regions
Region	Total soluble solids (%)	Titratable acid (g/100 mL)	－L value	a value	b value
DB	10.45±0.45 g	0.3365±0.0244 g	22.2281±0.1606 cd	13.7776±0.5523 e	39.5269±0.3816 defg
PY	12.4±0.3014 cdef	0.5527±0.0243 bcd	18.736±0.1655 efgh	22.0227±0.2594 bc	45.196±0.1794 abcde
ZG	13.2389±0.151 abcd	0.4397±0.0438 defg	17.6188±0.8435 fgh	16.2054±0.3451 de	53.7272±4.6594 a
LB	12.2667±0.342 def	0.3937±0.0236 fg	21.1028±1.421 cde	25.8875±0.3469 ab	41.5215±2.4849 cdef
BB	12.9667±0.3245 bcde	0.54±0.0226 bcde	20.1153±0.1341 def	21.9535±0.7238 bc	45.6514±0.4679 abcde
YZ	14.1056±0.1473 a	0.722±0.0724 a	23.4431±0.5381 bc	19.8314±0.986 cd	41.5959±3.5932 cdef
LD	13.4333±0.6692 abc	0.3979±0.0346 fg	27.0479±0.5607 a	27.6354±0.0465 a	34.9521±0.8715 fg
LZ	11.3778±0.3612 fg	0.6035±0.0077 b	19.549±0.4428 defg	18.3285±0.698 cde	46.5382±0.5597 abcd
NJ	12.0667±0.1424 ef	0.4672±0.0444 cdef	25.2771±0.3263 ab	28.3229±0.8802 a	35.95±0.7313 efg
XN	11.6778±0.3876 f	0.6147±0.0086 ab	17.8429±2.4138 fgh	20.7273±3.2704 bcd	43.0423±0.713 bcdef
XP	13.1833±0.2186 abcd	0.4245±0.073 efg	16.256±0.564 h	25.776±4.8912 ab	51.6058±8.4373 ab
ZJ	13.9222±0.1877 ab	0.5799±0.0256 bc	17.4319±0.2502 fgh	26.2028±0.1566 ab	31.7285±0.6677 g
FJ	13.2611±0.02 abcd	0.4188±0.0014 efg	17.0306±0.339 gh	18.6389±0.3629 cde	49.9056±0.55 abc
Abbreviations: DB, Debao; PY, Pingyuan; ZG, Zhanggong; LB, Leibo; BB, Beibei; YZ, Yizhang; LD, Luodian; LZ, Luzhou; NJ, Neijiang; XN, Xinning; XP, Xupu; ZJ, Zhijiang; FJ,Fengjie. Significant differences (p < 0.05) were tested by Duncan's multiple range and are indicated by lower case letters

## Sheet: Table S5
Table S5. Concentration of volatile compounds in Newhall navel orange juice from different regions
No.	Class	Compounds	Compound content（μg/L）
			DB	PY	ZG	LB	BB	YZ	LD	LZ	NJ	XN	XP	ZJ	FJ
1	Terpenes	α-Thujene	4.9772±2.0925	1.2098±0.456	8.8704±3.268	1.0117±0.497	0.2682±0.053	8.2172±2.9899	6.8395±1.8327	0.478±0.1474	2.4115±0.4886	5.2936±3.5298	8.4357±2.634	4.0292±0.3516	7.4645±0.4465
2	Terpenes	Sabinene	2.483±0.5767	1.1965±0.135	4.9284±2.0448	0.4643±0.1589	-	3.0198±1.1597	3.3743±0.6035	0.2239±0.1339	0.8526±0.2262	1.7285±1.0615	4.0602±1.4722	1.522±0.1219	1.3949±0.0975
3	Terpenes	Myrcene	18.1288±6.1346	4.6902±1.5943	26.816±9.0246	3.8202±1.6516	1.1033±0.2214	27.0558±8.6603	22.8062±4.0113	1.9647±0.6142	8.817±1.7071	17.2082±10.5574	28.0985±8.1693	13.706±0.7298	28.0176±1.6887
4	Terpenes	3-Carene	1.6967±0.8515	0.5067±0.1146	3.844±1.5605	-	0.1717±0.0104	3.1746±1.0506	4.4871±0.5372	-	0.8933±0.1626	1.731±2.1049	5.9562±2.1559	1.6378±0.4282	3.3493±0.1984
5	Terpenes	α-Terpinene	0.815±0.0767	0.1231±0.0112	-	0.1107±0.0282	-	0.614±0.1735	0.2139±0.0409	-	0.1429±0.0458	0.2905±0.0914	0.6854±0.4584	0.3728±0.1664	1.5736±0.0226
6	Terpenes	d-Limonene	488.8266±161.7654	114.7308±33.8367	502.9366±54.3217	128.3803±53.9402	47.0922±4.899	580.5873±171.9583	591.4881±80.0936	73.5376±9.0408	230.5105±31.9171	396.2786±160.1758	774.3579±345.2188	277.0986±45.9004	973.3588±81.6872
7	Terpenes	(E)-β-Ocimene	0.3941±0.1236	0.0843±0.0278	-	0.0733±0.0384	0.0453±0.0241	0.1401±0.0479	0.1102±0.0174	0.0849±0.0419	0.0702±0.0347	0.1169±0.0135	0.2136±0.0883	-	1.2322±0.1146
8	Terpenes	γ-Terpinene	1.1405±0.1017	0.2012±0.0042	0.6062±0.1488	0.1838±0.0341	-	0.9606±0.3411	0.4456±0.0094	0.2292±0.0609	0.229±0.0433	0.5303±0.298	0.7558±0.2338	0.5516±0.228	2.6489±0.2065
9	Terpenes	Isoterpinolene	1.192±0.3898	0.2525±0.0709	0.4478±0.2269	0.1828±0.0807	0.085±0.0154	1.8488±0.5765	0.9826±0.5818	0.1222±0.0276	0.4264±0.0892	0.9881±0.8619	2.4291±0.8199	0.6081±0.2222	0.2217±0.0115
10	Terpenes	2-Methyl-5-prop-1-en-2-ylcyclohexa-1,3-diene	0.2167±0.0595	0.0514±0.0095	-	-	-	0.1947±0.0405	0.2088±0.0616	0.0816±0.0249	0.0603±0.0134	0.1208±0.0356	-	-	0.4739±0.034
11	Terpenes	o-Cymene	-	-	-	0.2636±0.0462	0.2975±0.1236	-	-	-	-	-	-	-	-
12	Terpenes	(-)-Camphene	-	-	0.0509±0.0158	-	-	0.0515±0.0129	-	-	-	-	-	-	0.0641±0.0206
13	Terpenes	β-Ocimene	-	-	0.3483±0.1327	-	-	-	0.4428±0.1128	-	-	-	0.7512±0.2077	0.822±0.2195	-
14	Terpenes	α-Phellandrene	-	-	-	-	-	-	-	-	0.3849±0.0867	-	1.5605±0.434	-	-
15	Terpenes	Terpinolene	-	-	-	-	-	-	-	-	-	-	-	-	2.6409±0.2379
16	Terpenes	p-Menthatriene	-	-	-	-	-	-	-	-	-	-	-	-	0.7282±0.0186
17	Terpenes	(-)-Isoledene	0.2223±0.0861	-	0.2761±0.0996	0.0413±0.0044	-	0.3464±0.1792	0.1946±0.0204	-	0.0618±0.0083	0.1614±0.1139	0.226±0.0816	0.1236±0.0096	0.7602±0.0166
18	Terpenes	β-Elemene	0.1896±0.0798	0.0967±0.0218	0.3341±0.1435	0.0528±0.0074	-	0.1537±0.0362	0.1125±0.0055	0.0301±0.0123	0.0458±0.0045	0.1553±0.0343	0.1322±0.0323	0.2637±0.06	0.0844±0.0031
19	Terpenes	trans-Caryophyllene	0.3275±0.0925	0.1348±0.0197	0.5575±0.1704	0.1381±0.0131	0.0681±0.0419	0.5866±0.2973	0.2302±0.0255	0.0598±0.0281	0.129±0.018	0.4336±0.0749	0.4677±0.1058	0.4142±0.0837	0.359±0.0097
20	Terpenes	β-Copaene	0.092±0.016	-	-	-	-	0.164±0.0984	0.1838±0.0156	-	-	-	0.1715±0.0619	-	0.3515±0.0043
21	Terpenes	α-Himachalene	0.2164±0.0668	-	-	-	-	-	-	-	-	-	-	-	-
22	Terpenes	γ-Gurjunene	0.2322±0.0864	0.2152±0.0312	0.4079±0.1842	0.1449±0.0171	-	0.1685±0.0044	0.2139±0.0161	0.068±0.0263	0.1068±0.0189	0.4093±0.1606	0.1374±0.0246	0.4444±0.0647	-
23	Terpenes	γ-Selinene	0.7889±0.262	0.6401±0.1064	1.3605±0.5681	0.4329±0.06	0.3314±0.1879	0.4655±0.048	0.6163±0.0418	0.1914±0.0719	0.285±0.0392	1.147±0.4671	0.4155±0.0707	1.4329±0.234	0.2993±0.0137
24	Terpenes	Valencene	11.1713±3.4901	10.7795±1.5185	19.7036±6.5413	8.2757±1.162	5.5073±2.7725	7.1917±0.7184	10.4862±0.4719	3.9242±1.3204	5.0145±0.7351	18.1979±7.1947	6.8269±1.1421	20.1734±3.4164	6.8187±0.1318
25	Terpenes	(Z)-γ-Bisabolene	0.5976±0.2183	0.619±0.1168	1.1407±0.4958	0.3826±0.0513	0.2575±0.1419	0.3622±0.0429	0.5066±0.0287	0.1821±0.0684	0.2217±0.0299	1.0515±0.4617	0.3676±0.0657	1.2546±0.1991	0.2251±0.0087
26	Terpenes	(+)-δ-Cadinene	0.1317±0.0493	0.0266±0.0067	0.1549±0.0736	0.031±0.0029	-	0.195±0.0959	0.0957±0.016	-	0.031±0.007	0.116±0.0623	0.1412±0.0435	0.0909±0.011	0.558±0.0246
27	Terpenes	Caryophyllene oxide	0.017±0.0067	-	0.0631±0.0227	-	0.0196±0.0035	0.0515±0.0184	-	0.014±0.0013	-	0.0289±0.0078	-	0.0188±0.0021	-
28	Terpenes	(-)-Germacrene-D	-	0.191±0.0501	-	0.1211±0.028	-	0.1238±0.0133	-	-	-	-	0.1034±0.0162	-	0.0834±0.0149
29	Terpenes	Isodaucene	-	-	-	0.1237±0.0198	-	-	-	-	0.0712±0.0095	-	0.1213±0.0169	-	-
30	Terpenes	δ-Elemene	-	-	-	-	-	-	-	-	-	-	-	-	0.1808±0.0032
31	Terpenes	β-Cubebene	-	-	-	-	-	-	-	-	-	-	-	-	0.1901±0.0078
32	Terpenes	α-Muurolene	-	-	-	-	-	-	-	-	-	-	-	-	0.0769±0.0056
33	Terpenes	β-Himachalene	-	-	-	-	-	-	-	-	-	-	-	-	0.0578±0.0127
34	Alcohols	Isopropyl alcohol	0.1124±0.0597	0.2718±0.105	-	0.8986±0.2843	-	0.265±0.0544	0.3043±0.1023	0.1854±0.037	0.5504±0.1758	0.2548±0.1122	1.0294±0.5129	-	0.1494±0.0194
35	Alcohols	Leaf alcohol	0.0897±0.0174	-	-	-	-	-	-	-	-	-	-	-	-
36	Alcohols	1-Octanol	8.4824±2.6038	0.4046±0.1059	0.7117±0.5809	0.3158±0.1016	0.1913±0.079	1.1675±0.1936	1.1626±0.4958	0.254±0.0342	0.2379±0.0133	0.7523±0.8125	3.5563±0.5755	0.6908±0.4387	2.0543±0.1558
37	Alcohols	Linalool	38.4416±2.7611	2.0958±0.5167	3.9116±1.5897	1.17±1.1667	1.272±0.774	5.8964±1.6547	4.7114±1.2068	1.5513±0.1687	1.4128±0.3386	2.6078±1.6838	6.5206±1.4065	13.6781±8.9847	20.1796±1.1634
38	Alcohols	trans-1-Methyl-4-(1-methylvinyl)cyclohex-2-en-1-ol	0.4911±0.1212	0.1969±0.0455	0.4608±0.074	0.2305±0.0471	0.2437±0.151	0.2823±0.042	0.6138±0.1725	0.2051±0.0969	0.1604±0.0172	0.1863±0.0316	-	-	-
39	Alcohols	α-Terpineol	10.4611±0.8274	0.5259±0.112	1.0533±0.5147	0.3369±0.1572	0.3117±0.2235	1.68±0.3479	1.3523±0.108	0.3916±0.081	1.4576±1.0857	0.6616±0.5373	2.9025±1.5395	4.3231±2.8937	4.3927±0.2389
40	Alcohols	(-)-cis-Carveol	0.9779±0.2551	0.1996±0.0109	0.6284±0.2143	0.2232±0.0627	0.3448±0.2801	0.42±0.0348	0.9529±0.328	0.2613±0.1061	0.2017±0.0264	0.2462±0.0943	0.4195±0.0696	0.6031±0.2353	-
41	Alcohols	Nerol	3.4214±0.9691	-	-	-	-	-	-	-	0.24±0.1443	-	2.3596±1.3808	1.0405±0.6585	-
42	Alcohols	Geraniol	1.6102±0.2359	0.0677±0.0242	0.1436±0.034	0.0473±0.0178	0.0783±0.0771	0.1602±0.0345	0.6309±0.0676	0.0489±0.015	0.139±0.0365	0.0409±0.0261	0.9735±0.6316	0.3271±0.2267	-
43	Alcohols	Perillyl alcohol	0.3157±0.0769	-	-	-	-	-	0.1717±0.0227	-	0.0407±0.006	-	0.2043±0.1471	-	-
44	Alcohols	(Z)-p-Mentha-2,8-dien-1-ol	-	0.1612±0.0445	0.3898±0.0727	0.1867±0.041	0.2162±0.1505	0.193±0.0126	0.5201±0.1469	0.183±0.0857	0.1354±0.0163	0.1403±0.0271	0.215±0.0221	0.2868±0.0798	-
45	Alcohols	1-Hexanol	-	0.855±0.0336	1.1034±0.8973	1.421±0.5162	1.8095±0.887	0.289±0.1836	1.7144±0.3162	1.1201±0.5901	1.4116±0.0292	0.5156±0.1855	1.3168±0.1617	1.8874±0.2818	0.2452±0.0299
46	Alcohols	cis-2-Hexen-1-ol	-	0.1178±0.0504	-	0.0951±0.0429	0.0866±0.0425	-	0.2349±0.0375	0.1209±0.0466	0.1124±0.0206	-	-	0.1377±0.041	0.0211±0.0043
47	Alcohols	Terpinen-4-ol	-	0.6471±0.039	1.5295±0.7291	0.755±0.3062	0.6677±0.4893	3.2756±1.1468	-	1.8632±0.8718	0.597±0.0678	1.6109±1.1835	-	2.3827±1.3664	24.537±1.0269
48	Alcohols	1-Penten-3-ol	-	0.009±0.0017	-	0.009±0.005	0.0215±0.0023	-	0.0154±0.0037	0.0122±0.0045	0.0108±0.0012	0.0113±0.0015	-	0.0175±0.001	0.0197±0.0029
49	Alcohols	1-Pentanol	-	-	-	0.0494±0.0097	0.0454±0.0077	-	0.0488±0.0051	-	0.0655±0.0066	-	-	-	-
50	Alcohols	trans-3-Hexen-1-ol	-	-	-	-	0.6987±0.1198	-	0.5395±0.1925	-	0.409±0.1589	-	-	-	0.2331±0.0202
51	Alcohols	1-Octen-3-ol	-	-	-	-	0.0469±0.0083	-	-	-	-	-	-	-	-
52	Alcohols	Carveol	-	-	-	0.2285±0.0518	-	-	-	0.2129±0.143	-	-	-	-	0.6829±0.0129
53	Alcohols	(-)-trans-Isopiperitenol	-	-	-	-	-	-	0.5764±0.1324	-	-	-	-	0.4164±0.1317	-
54	Alcohols	1-Nonanol	-	-	-	-	-	-	0.0823±0.0387	-	-	-	0.1315±0.0248	-	-
55	Alcohols	1-Heptanol	-	-	-	-	-	-	-	-	0.1376±0.0354	-	-	-	-
56	Alcohols	Citronellol	-	-	-	-	-	-	-	-	0.3666±0.0497	-	-	-	1.9998±0.1494
57	Alcohols	Isoamylol	-	-	-	-	-	-	-	-	0.026±0.0099	-	-	-	-
58	Alcohols	(1R,5R)-2-Methyl-5-prop-1-en-2-ylcyclohex-2-en-1-ol	-	-	-	-	-	-	-	-	-	0.2943±0.2229	-	-	-
59	Alcohols	(+)-α-Terpineol	-	-	-	-	-	-	-	-	-	-	-	-	0.1596±0.0219
60	Alcohols	Isocarveol	-	-	-	-	-	-	-	-	-	-	-	-	0.1037±0.0052
61	Alcohols	(-)-Myrtenol	-	-	-	-	-	-	-	-	-	-	-	-	0.1692±0.0118
62	Alcohols	2-(4-Methylidenecyclohexyl)prop-2-en-1-ol	-	-	-	-	-	-	-	-	-	-	-	-	0.2226±0.0493
63	Alcohols	1-Decanol	-	-	-	-	-	-	-	-	-	-	-	-	0.1095±0.0213
64	Aldehydes	Hexanal	0.3101±0.0671	-	0.7339±0.5448	0.357±0.4754	1.1838±0.8741	1.0218±0.1838	0.1343±0.0164	0.4113±0.2693	0.0266±0.0061	0.6847±0.1606	-	3.4979±2.2165	0.6462±0.0609
65	Aldehydes	(E,E)-2,4-Hexadienal	0.068±0.0073	-	-	-	-	-	-	-	-	-	-	-	-
66	Aldehydes	Octanal	6.9417±1.6043	-	-	-	-	3.1431±1.7048	-	0.073±0.0229	-	1.8276±2.285	-	-	1.3551±0.1223
67	Aldehydes	3,7-Dimethyl-3,6-octadienal	0.1238±0.0079	-	-	-	-	-	-	-	-	-	-	-	-
68	Aldehydes	Decyl aldehyde	1.7954±0.4019	0.1538±0.0775	1.456±1.4314	-	-	1.9638±0.9102	0.8293±0.26	-	-	1.1063±1.1272	0.5616±0.3251	0.6915±0.357	1.0119±0.0603
69	Aldehydes	(Z)-3,7-Dimethylocta-2,6-dienal	3.812±0.1682	-	-	-	-	1.6664±0.5731	-	-	-	-	-	3.9005±2.7419	-
70	Aldehydes	a-Citral	4.7888±0.4632	-	-	-	-	1.991±0.6174	0.977±0.0331	-	-	0.7836±0.4901	-	5.2022±3.6147	-
71	Aldehydes	2-Hexenal	-	0.4826±0.0368	0.48±0.3203	0.1797±0.1162	0.6632±0.582	0.9728±0.2536	0.3691±0.0227	0.2275±0.1048	0.1033±0.0061	0.8961±0.1706	-	0.8604±0.2112	0.0508±0.0022
72	Aldehydes	Undecanal	-	-	-	-	-	0.0405±0.0156	-	-	-	-	-	-	-
73	Aldehydes	Dodecanal	-	-	-	-	-	0.0941±0.0528	0.0405±0.0087	-	-	-	-	-	0.0267±0.0017
74	Aldehydes	Nonanal	-	-	-	-	-	0.3428±0.1534	-	0.04±0.0083	-	-	-	0.2839±0.1798	0.2814±0.0149
75	Aldehydes	trans-2-Pentenal	-	-	-	-	-	0.0207±0.0079	-	-	-	0.0265±0.0116	-	-	-
76	Aldehydes	Citronellal	-	0.0578±0.0276	-	-	-	-	-	-	-	-	-	-	0.0456±0.0051
77	Aldehydes	Heptanal	-	-	-	-	-	-	-	-	-	0.053±0.0048	-	-	-
78	Aldehydes	Benzaldehyde	-	-	-	-	-	-	-	-	-	-	-	-	0.1523±0.0083
79	Aldehydes	(-)-Perillaldehyde	-	-	-	-	-	-	-	-	-	-	-	-	1.2707±0.0898
80	Ketones	6-Methyl-5-hepten-2-one	0.4324±0.0727	-	-	-	-	-	-	-	-	-	-	-	-
81	Ketones	Piperitone	0.0162±0.0032	-	-	-	-	-	-	-	-	-	-	-	-
82	Ketones	3-Pentanone	-	-	-	-	0.051±0.012	-	-	-	0.0548±0.0083	-	-	-	-
83	Ketones	Carvone	-	0.4082±0.0201	2.006±0.5305	0.4432±0.2793	0.5936±0.5019	-	2.1612±0.5331	0.6804±0.4163	0.4933±0.1474	0.8353±0.2467	0.5954±0.1361	-	2.1127±0.121
84	Ketones	Geranylacetone	-	-	-	-	0.0295±0.0068	-	-	-	-	-	-	-	-
85	Ketones	2-Pentanone	-	-	-	0.0944±0.0382	-	0.0292±0.0036	0.0527±0.0199	-	-	-	-	-	-
86	Ketones	4-Isopropylcyclohex-2-en-1-one	-	-	-	-	-	0.0973±0.0224	0.0967±0.0135	-	-	-	-	-	-
87	Ketones	cis-Dihydrocarvone	-	0.072±0.0131	0.3324±0.234	0.1383±0.0746	-	-	0.2742±0.0872	-	0.1537±0.0358	0.065±0.0153	0.098±0.0309	-	-
88	Ketones	(E)-Dihydrocarvone	-	-	-	0.0963±0.0548	-	-	0.21±0.059	-	0.1384±0.0364	-	-	-	0.0338±0.0082
89	Ketones	Dehydrocampfer	-	-	-	-	-	-	-	0.0488±0.0208	-	-	-	-	-
90	Ketones	Acetophenone	-	-	-	-	-	-	-	0.0432±0.0046	-	-	-	-	-
91	Ketones	4-Acetyl-1-methyl-1-cyclohexene	-	-	-	-	-	-	-	-	0.2861±0.033	-	-	-	0.7133±0.0454
92	Esters	Ethyl acetate	0.2601±0.1894	1.8919±0.7556	4.3957±6.1391	3.1371±3.2374	-	-	0.366±0.2238	1.1681±0.6724	1.328±1.3712	0.0459±0.0412	19.7954±16.2878	-	0.0368±0.0042
93	Esters	Ethyl butyrate	0.1121±0.0619	0.3532±0.0885	-	0.2391±0.1736	-	0.8015±0.1829	-	-	0.0823±0.0352	0.8337±0.3636	-	-	1.1391±0.1009
94	Esters	Ethyl 3-hydroxyhexanoate	0.3963±0.1049	1.3624±0.458	-	1.7244±0.2742	-	0.8942±0.18	1.5778±0.6271	0.4487±0.1686	0.2933±0.0525	0.6387±0.285	0.5276±0.1343	-	-
95	Esters	Citronellol acetate	0.1068±0.0737	-	0.1741±0.0712	-	-	0.1023±0.0339	0.1236±0.0592	-	0.0735±0.0162	-	0.1794±0.142	0.0733±0.0128	0.2004±0.013
96	Esters	Neryl acetate	0.3014±0.2382	0.0474±0.0162	0.489±0.2748	-	-	0.2594±0.0769	0.3558±0.1617	-	0.1188±0.0291	-	0.5744±0.3309	0.1792±0.0162	0.2331±0.01
97	Esters	Diethyl phthalate	0.0821±0.0201	-	-	-	-	-	-	-	-	-	-	-	-
98	Esters	trans-Carveyl acetate	-	-	-	-	-	-	0.1513±0.0672	-	-	-	-	-	-
99	Esters	Geranyl acetate	-	-	-	-	-	-	0.1045±0.0308	-	-	-	-	-	-
100	Esters	Methyl acetate	-	-	-	-	-	-	-	0.3361±0.0579	-	-	1.9432±1.5317	-	-
101	Esters	Methyl butyrate	-	-	-	-	-	-	-	-	-	-	-	-	0.071±0.0073
102	Esters	Methyl hexanoate	-	-	-	-	-	-	-	-	-	-	-	-	0.0439±0.0125
103	Others	2-Propanamine	-	-	-	-	-	0.0153±0.0034	-	-	-	-	-	-	-
104	Others	Cyclene	-	0.0281±0.0061	0.1379±0.0483	-	-	0.0977±0.033	0.0975±0.0192	-	0.0268±0.0075	-	0.1252±0.0534	0.042±0.0025	0.0747±0.0052
105	Others	10-Methyl-Δ1,9-octalin	-	-	0.1417±0.0269	-	-	-	0.259±0.1038	0.0774±0.026	-	-	-	-	-
106	Others	(5E,7Z)-1,5,7-Dodecatrien	-	-	-	-	-	-	-	-	-	-	-	-	0.1669±0.0212
"-"represents that the compound was not detected in the corresponding sample. Abbreviations: DB, Debao; PY, Pingyuan; ZG, Zhanggong; LB, Leibo; BB, Beibei; YZ, Yizhang; LD, Luodian; LZ, Luzhou; NJ, Neijiang; XN, Xinning; XP, Xupu; ZJ, Zhijiang; FJ,Fengjie.

## Sheet: Table S6
Table S6. Correlation coefficient value between meteorological parameters and volatile compounds content
rValue	AMT	AMDTV	≥10℃ AAAT	AMRH	ATP	ATSD	AMWS	MT-ES	MHT-ES	MLT-ES	MDTV-ES	≥10℃ AAT-ES	MRH-ES	TP-ES	TSD-ES	MWS-ES	MT-DS	MHT-DS	MLT-DS	MDTV-DS	≥10℃ AAT-DS	MRH-DS	TP-DS	TSD-DS	MWS-DS
α-Thujene	0.01	0.33	0.13	-0.09	0.24	0.27	0.33	-0.05	-0.05	-0.02	-0.11	-0.05	0.15	-0.05	0	0.24	0.11	0.22	-0.04	0.62	0.1	-0.59	-0.56	0.55	0.4
Sabinene	0.21	0.36	0.27	-0.06	0.4	0.37	0.55	-0.01	0	0.05	-0.19	-0.01	0.25	0.12	0.02	0.38	0.34	0.45	0.21	0.69	0.37	-0.68	-0.64	0.67	0.68
Myrcene	-0.01	0.32	0.11	-0.09	0.21	0.26	0.3	-0.08	-0.08	-0.05	-0.13	-0.08	0.16	-0.05	-0.04	0.22	0.08	0.2	-0.07	0.6	0.08	-0.57	-0.53	0.53	0.36
3-Carene	0.08	0.43	0.18	-0.28	0.1	0.21	0.31	0.04	0.05	0.06	0.01	0.04	0.01	-0.21	0.1	0.25	0.15	0.25	0	0.59	0.14	-0.64	-0.46	0.43	0.37
α-Terpinene	-0.23	-0.01	-0.14	0.04	-0.01	0.09	-0.04	-0.24	-0.25	-0.22	-0.23	-0.24	0.16	0.03	-0.22	-0.01	-0.18	-0.12	-0.26	0.19	-0.19	-0.14	-0.16	0.17	-0.14
d-Limonene	-0.11	0.23	0	-0.13	0.08	0.13	0.12	-0.15	-0.14	-0.14	-0.09	-0.15	0.11	-0.08	-0.08	0.08	-0.03	0.05	-0.16	0.43	-0.05	-0.44	-0.34	0.35	0.12
(E)-β-Ocimene	-0.21	-0.08	-0.16	-0.05	-0.14	-0.03	-0.27	-0.2	-0.19	-0.21	-0.02	-0.2	0.03	0.03	-0.1	-0.26	-0.2	-0.2	-0.23	-0.05	-0.22	0.02	0.07	-0.04	-0.33
γ-Terpinene	-0.18	0.03	-0.1	-0.02	-0.03	0.14	-0.08	-0.19	-0.19	-0.18	-0.13	-0.19	0.12	0.04	-0.1	-0.09	-0.14	-0.1	-0.22	0.18	-0.16	-0.16	-0.17	0.18	-0.13
Isoterpinolene	-0.02	0.07	0.07	0.16	0.35	-0.04	0.4	-0.1	-0.12	-0.06	-0.29	-0.1	0.26	-0.06	-0.26	0.37	0.09	0.19	-0.02	0.5	0.08	-0.41	-0.47	0.44	0.4
2-Methyl-5-prop-1-en-2-ylcyclohexa-1,3-diene	-0.06	-0.04	-0.02	-0.02	-0.05	-0.01	-0.13	-0.23	-0.22	-0.22	-0.13	-0.23	0.13	0.02	-0.26	-0.19	-0.02	-0.02	-0.04	0.05	-0.05	-0.06	-0.04	0.12	-0.21
o-Cymene	-0.41	-0.38	-0.5	0.21	-0.12	-0.44	-0.44	-0.18	-0.18	-0.24	0.13	-0.18	-0.25	0.02	0.01	-0.33	-0.48	-0.54	-0.39	-0.55	-0.46	0.64	0.73	-0.56	-0.49
(-)-Camphene	-0.04	0.21	0.02	-0.08	0.02	0.19	-0.17	0.04	0.07	0.02	0.23	0.04	-0.07	0.01	0.24	-0.25	-0.04	0	-0.12	0.21	-0.04	-0.18	-0.3	0.22	-0.02
β-Ocimene	0.06	0.57	0.15	-0.43	-0.19	0.47	0.38	0.23	0.21	0.25	-0.02	0.23	-0.14	-0.38	0.31	0.53	0.06	0.16	-0.07	0.51	0.07	-0.56	-0.3	0.2	0.33
α-Phellandrene	-0.06	0.1	0	-0.16	-0.05	-0.16	0.11	0.13	0.14	0.11	0.16	0.13	-0.13	-0.2	0.1	0.16	-0.06	-0.03	-0.11	0.13	-0.07	-0.22	-0.15	-0.03	0.12
Terpinolene	-0.22	0.09	-0.17	-0.23	-0.3	0.03	-0.43	-0.07	-0.06	-0.12	0.21	-0.08	-0.15	-0.12	0.12	-0.38	-0.26	-0.27	-0.29	-0.08	-0.28	0.02	0.13	-0.14	-0.45
p-Menthatriene	-0.22	0.09	-0.17	-0.23	-0.3	0.03	-0.43	-0.07	-0.06	-0.12	0.21	-0.08	-0.15	-0.12	0.12	-0.38	-0.26	-0.27	-0.29	-0.08	-0.28	0.02	0.13	-0.14	-0.45
(-)-Isoledene	-0.18	0.16	-0.08	-0.1	-0.03	0.15	-0.1	-0.14	-0.13	-0.15	0	-0.14	0.03	-0.04	0	-0.12	-0.15	-0.09	-0.25	0.25	-0.16	-0.24	-0.22	0.21	-0.09
β-Elemene	0.15	0.34	0.22	0.04	0.37	0.67	0.61	0.01	-0.01	0.09	-0.39	0.01	0.33	0.22	0.06	0.54	0.26	0.38	0.12	0.7	0.3	-0.6	-0.67	0.7	0.68
trans-Caryophyllene	-0.08	0.26	0.06	0.11	0.36	0.33	0.35	-0.06	-0.06	-0.01	-0.22	-0.06	0.24	0.01	0	0.31	0.02	0.17	-0.14	0.67	0.04	-0.53	-0.64	0.63	0.44
β-Copaene	-0.13	0.18	-0.05	-0.19	-0.1	0	-0.12	-0.16	-0.15	-0.17	0.01	-0.16	-0.01	-0.17	-0.09	-0.14	-0.08	-0.04	-0.16	0.21	-0.1	-0.24	-0.09	0.11	-0.16
α-Himachalene	0.13	-0.54	0.08	0.52	0.42	0.12	0.62	-0.33	-0.38	-0.22	-0.85	-0.33	0.54	0.65	-0.6	0.5	0.26	0.24	0.29	0.02	0.24	0.07	-0.17	0.33	0.42
γ-Gurjunene	0.06	0.31	0.12	0.12	0.41	0.53	0.51	-0.08	-0.1	-0.01	-0.41	-0.08	0.4	0.16	-0.08	0.46	0.18	0.31	0.06	0.62	0.24	-0.5	-0.49	0.62	0.57
γ-Selinene	0.1	0.31	0.16	0.03	0.32	0.63	0.51	0.01	-0.02	0.08	-0.38	0.01	0.28	0.12	0.05	0.52	0.18	0.3	0.06	0.6	0.23	-0.51	-0.47	0.59	0.55
Valencene	0.04	0.33	0.1	0.03	0.33	0.59	0.43	-0.05	-0.07	0.01	-0.36	-0.05	0.3	0.12	0.03	0.42	0.14	0.26	0.01	0.6	0.19	-0.5	-0.42	0.58	0.48
(Z)-γ-Bisabolene	0.08	0.34	0.15	0.02	0.32	0.6	0.46	0.01	-0.01	0.08	-0.35	0.01	0.28	0.1	0.07	0.47	0.17	0.29	0.04	0.6	0.22	-0.51	-0.45	0.58	0.51
(+)-δ-Cadinene	-0.21	0.15	-0.11	-0.11	-0.07	0.14	-0.18	-0.14	-0.13	-0.15	0.03	-0.14	0.02	-0.05	0.02	-0.18	-0.18	-0.13	-0.28	0.22	-0.19	-0.21	-0.16	0.17	-0.17
Caryophyllene oxide	0.19	-0.03	0.24	0.19	0.29	0.2	0.28	0.21	0.21	0.25	-0.04	0.21	0.01	0.06	0.24	0.23	0.19	0.22	0.14	0.27	0.17	-0.18	-0.46	0.41	0.4
(-)-Germacrene-D	-0.23	0.24	-0.25	0.2	0.42	-0.01	-0.36	-0.34	-0.31	-0.36	0.02	-0.34	0.36	0.29	-0.17	-0.53	-0.05	0.04	-0.11	0.3	0.07	-0.12	-0.1	0.23	-0.08
Isodaucene	-0.59	-0.13	-0.62	0.22	0.03	-0.44	-0.28	-0.38	-0.37	-0.45	0.1	-0.38	0.09	0.13	-0.25	-0.27	-0.56	-0.53	-0.54	-0.25	-0.51	0.34	0.38	-0.39	-0.26
δ-Elemene	-0.22	0.09	-0.17	-0.23	-0.3	0.03	-0.43	-0.07	-0.06	-0.12	0.21	-0.08	-0.15	-0.12	0.12	-0.38	-0.26	-0.27	-0.29	-0.08	-0.28	0.02	0.13	-0.14	-0.45
β-Cubebene	-0.22	0.09	-0.17	-0.23	-0.3	0.03	-0.43	-0.07	-0.06	-0.12	0.21	-0.08	-0.15	-0.12	0.12	-0.38	-0.26	-0.27	-0.29	-0.08	-0.28	0.02	0.13	-0.14	-0.45
α-Muurolene	-0.22	0.09	-0.17	-0.23	-0.3	0.03	-0.43	-0.07	-0.06	-0.12	0.21	-0.08	-0.15	-0.12	0.12	-0.38	-0.26	-0.27	-0.29	-0.08	-0.28	0.02	0.13	-0.14	-0.45
β-Himachalene	-0.22	0.09	-0.17	-0.23	-0.3	0.03	-0.43	-0.07	-0.06	-0.12	0.21	-0.08	-0.15	-0.12	0.12	-0.38	-0.26	-0.27	-0.29	-0.08	-0.28	0.02	0.13	-0.14	-0.45
Isopropyl alcohol	-0.54	-0.07	-0.56	0.23	0.15	-0.49	-0.3	-0.44	-0.42	-0.5	0.08	-0.44	0.21	0.1	-0.35	-0.35	-0.45	-0.41	-0.45	-0.13	-0.4	0.22	0.3	-0.26	-0.24
Leaf alcohol	0.13	-0.54	0.08	0.52	0.42	0.12	0.62	-0.33	-0.38	-0.22	-0.85	-0.33	0.54	0.65	-0.6	0.5	0.26	0.24	0.29	0.02	0.24	0.07	-0.17	0.33	0.42
1-Octanol	0.06	-0.42	0.06	0.42	0.4	0.1	0.6	-0.32	-0.37	-0.22	-0.78	-0.32	0.51	0.51	-0.54	0.5	0.2	0.22	0.19	0.17	0.19	-0.11	-0.26	0.39	0.42
Linalool	0.03	-0.29	0.05	0.29	0.2	0.31	0.5	-0.27	-0.33	-0.18	-0.74	-0.27	0.42	0.43	-0.44	0.48	0.13	0.15	0.1	0.17	0.11	-0.09	-0.24	0.33	0.28
trans-1-Methyl-4-(1-methylvinyl)cyclohex-2-en-1-ol	0.33	-0.14	0.23	0.19	0.39	0.06	0.45	-0.19	-0.2	-0.13	-0.37	-0.19	0.31	0.39	-0.3	0.2	0.43	0.42	0.48	0.09	0.44	-0.09	-0.08	0.32	0.46
α-Terpineol	0.05	-0.26	0.07	0.27	0.18	0.33	0.59	-0.23	-0.29	-0.14	-0.75	-0.23	0.41	0.41	-0.45	0.58	0.14	0.17	0.11	0.2	0.12	-0.12	-0.29	0.34	0.36
(-)-cis-Carveol	0.34	0.04	0.31	0.06	0.25	0.38	0.81	-0.07	-0.11	0.03	-0.62	-0.07	0.29	0.2	-0.25	0.73	0.43	0.47	0.4	0.38	0.42	-0.36	-0.31	0.45	0.67
Nerol	0.06	-0.31	0.08	0.31	0.28	0.16	0.65	-0.17	-0.23	-0.08	-0.7	-0.17	0.38	0.36	-0.4	0.65	0.16	0.19	0.13	0.2	0.14	-0.15	-0.28	0.3	0.45
Geraniol	0.17	-0.24	0.16	0.26	0.33	0.16	0.74	-0.22	-0.27	-0.12	-0.73	-0.22	0.42	0.36	-0.47	0.66	0.29	0.32	0.27	0.26	0.28	-0.23	-0.27	0.38	0.54
Perillyl alcohol	0.16	-0.24	0.14	0.2	0.29	0.04	0.65	-0.25	-0.29	-0.16	-0.64	-0.25	0.39	0.33	-0.5	0.55	0.29	0.3	0.28	0.19	0.27	-0.2	-0.18	0.3	0.47
(Z)-p-Mentha-2,8-dien-1-ol	0.24	0.55	0.23	-0.44	-0.11	0.24	0.19	0.23	0.25	0.22	0.24	0.23	-0.23	-0.35	0.35	0.17	0.22	0.26	0.17	0.31	0.24	-0.39	-0.07	0.11	0.27
1-Hexanol	0.04	0.37	0.01	-0.53	-0.55	0.07	-0.08	0.36	0.36	0.3	0.43	0.36	-0.55	-0.5	0.45	0.12	-0.12	-0.14	-0.09	-0.16	-0.12	0.04	0.34	-0.46	-0.14
cis-2-Hexen-1-ol	0.19	0.39	0.11	-0.48	-0.44	0.13	-0.08	0.13	0.14	0.1	0.2	0.13	-0.23	-0.31	0.1	-0.03	0.13	0.09	0.18	-0.12	0.13	0	0.33	-0.31	-0.16
Terpinen-4-ol	-0.23	0.11	-0.16	-0.21	-0.31	0.04	-0.45	-0.04	-0.03	-0.09	0.23	-0.05	-0.17	-0.16	0.15	-0.38	-0.28	-0.28	-0.32	-0.06	-0.3	0.02	0.09	-0.13	-0.46
1-Penten-3-ol	-0.04	0.16	-0.04	-0.52	-0.71	-0.03	-0.45	0.27	0.27	0.2	0.4	0.27	-0.58	-0.58	0.33	-0.19	-0.23	-0.3	-0.19	-0.36	-0.27	0.21	0.51	-0.54	-0.61
1-Pentanol	-0.15	-0.04	-0.25	-0.19	-0.38	-0.32	-0.2	-0.06	-0.05	-0.13	0.28	-0.06	-0.32	-0.1	-0.14	-0.18	-0.26	-0.33	-0.16	-0.5	-0.28	0.44	0.56	-0.58	-0.31
trans-3-Hexen-1-ol	0.27	0.09	0.22	-0.56	-0.59	-0.12	-0.07	0.38	0.38	0.33	0.4	0.38	-0.66	-0.44	0.24	0.04	0.08	-0.02	0.15	-0.33	0	0.12	0.33	-0.42	-0.22
1-Octen-3-ol	0.19	-0.23	0.16	-0.21	-0.34	-0.18	-0.11	0.43	0.42	0.41	0.27	0.43	-0.63	-0.32	0.39	0.08	0.01	-0.09	0.09	-0.37	-0.04	0.26	0.32	-0.36	-0.21
Carveol	-0.43	-0.11	-0.41	-0.03	-0.3	-0.22	-0.65	-0.24	-0.21	-0.31	0.24	-0.24	-0.09	-0.06	0.06	-0.6	-0.47	-0.5	-0.45	-0.35	-0.47	0.33	0.42	-0.4	-0.68
(-)-trans-Isopiperitenol	0.14	0.56	0.16	-0.47	-0.28	0.41	0.28	0.06	0.04	0.08	-0.11	0.06	-0.08	-0.39	0.03	0.37	0.14	0.2	0.07	0.35	0.14	-0.39	-0.02	0.11	0.14
1-Nonanol	0.03	0.28	0.07	-0.28	-0.02	-0.1	0.17	0.02	0.03	0.02	0.06	0.02	-0.06	-0.3	0.03	0.18	0.08	0.13	0	0.29	0.08	-0.4	-0.08	0.09	0.17
1-Heptanol	0.13	0.05	0.1	-0.26	-0.39	-0.05	0.06	0.23	0.24	0.19	0.32	0.23	-0.27	-0.03	-0.06	0.05	-0.01	-0.08	0.06	-0.31	-0.07	0.19	-0.03	-0.32	-0.01
Citronellol	-0.2	0.1	-0.15	-0.27	-0.37	0.02	-0.42	-0.03	-0.01	-0.09	0.27	-0.03	-0.2	-0.13	0.11	-0.36	-0.26	-0.28	-0.28	-0.13	-0.29	0.05	0.12	-0.2	-0.45
Isoamylol	0.13	0.05	0.1	-0.26	-0.39	-0.05	0.06	0.23	0.24	0.19	0.32	0.23	-0.27	-0.03	-0.06	0.05	-0.01	-0.08	0.06	-0.31	-0.07	0.19	-0.03	-0.32	-0.01
(1R,5R)-2-Methyl-5-prop-1-en-2-ylcyclohex-2-en-1-ol	-0.22	-0.21	-0.14	0.27	0.28	-0.29	-0.1	-0.17	-0.17	-0.16	-0.11	-0.17	0.18	-0.1	-0.21	-0.06	-0.17	-0.14	-0.21	0.07	-0.18	-0.03	0	0.17	-0.09
(+)-α-Terpineol	-0.22	0.09	-0.17	-0.23	-0.3	0.03	-0.43	-0.07	-0.06	-0.12	0.21	-0.08	-0.15	-0.12	0.12	-0.38	-0.26	-0.27	-0.29	-0.08	-0.28	0.02	0.13	-0.14	-0.45
Isocarveol	-0.22	0.09	-0.17	-0.23	-0.3	0.03	-0.43	-0.07	-0.06	-0.12	0.21	-0.08	-0.15	-0.12	0.12	-0.38	-0.26	-0.27	-0.29	-0.08	-0.28	0.02	0.13	-0.14	-0.45
(-)-Myrtenol	-0.22	0.09	-0.17	-0.23	-0.3	0.03	-0.43	-0.07	-0.06	-0.12	0.21	-0.08	-0.15	-0.12	0.12	-0.38	-0.26	-0.27	-0.29	-0.08	-0.28	0.02	0.13	-0.14	-0.45
2-(4-Methylidenecyclohexyl)prop-2-en-1-ol	-0.22	0.09	-0.17	-0.23	-0.3	0.03	-0.43	-0.07	-0.06	-0.12	0.21	-0.08	-0.15	-0.12	0.12	-0.38	-0.26	-0.27	-0.29	-0.08	-0.28	0.02	0.13	-0.14	-0.45
1-Decanol	-0.22	0.09	-0.17	-0.23	-0.3	0.03	-0.43	-0.07	-0.06	-0.12	0.21	-0.08	-0.15	-0.12	0.12	-0.38	-0.26	-0.27	-0.29	-0.08	-0.28	0.02	0.13	-0.14	-0.45
Hexanal	-0.06	0.27	0.03	-0.2	-0.34	0.48	0.12	0.27	0.23	0.28	-0.07	0.27	-0.25	-0.38	0.32	0.42	-0.17	-0.11	-0.24	0.2	-0.18	-0.11	-0.11	0.01	-0.02
(E,E)-2,4-Hexadienal	0.13	-0.54	0.08	0.52	0.42	0.12	0.62	-0.33	-0.38	-0.22	-0.85	-0.33	0.54	0.65	-0.6	0.5	0.26	0.24	0.29	0.02	0.24	0.07	-0.17	0.33	0.42
Octanal	0.02	-0.53	0.03	0.62	0.5	0.02	0.47	-0.38	-0.42	-0.28	-0.79	-0.38	0.57	0.54	-0.65	0.36	0.16	0.17	0.16	0.12	0.13	0.05	-0.28	0.43	0.33
3,7-Dimethyl-3,6-octadienal	0.13	-0.54	0.08	0.52	0.42	0.12	0.62	-0.33	-0.38	-0.22	-0.85	-0.33	0.54	0.65	-0.6	0.5	0.26	0.24	0.29	0.02	0.24	0.07	-0.17	0.33	0.42
Decyl aldehyde	0.08	-0.02	0.16	0.31	0.49	0.3	0.5	-0.2	-0.22	-0.12	-0.52	-0.2	0.43	0.27	-0.29	0.37	0.22	0.31	0.11	0.54	0.21	-0.4	-0.59	0.7	0.51
(Z)-3,7-Dimethylocta-2,6-dienal	0.06	-0.07	0.1	0.25	0.13	0.5	0.61	-0.09	-0.16	0	-0.72	-0.09	0.34	0.23	-0.32	0.7	0.12	0.18	0.06	0.3	0.11	-0.13	-0.35	0.35	0.39
a-Citral	0.06	-0.03	0.1	0.21	0.13	0.5	0.63	-0.11	-0.18	-0.02	-0.74	-0.11	0.35	0.16	-0.35	0.72	0.13	0.19	0.06	0.35	0.11	-0.19	-0.33	0.38	0.4
2-Hexenal	0.1	0.28	0.18	-0.05	0.09	0.22	0.03	0.25	0.24	0.26	0.06	0.25	-0.12	-0.34	0.22	0.14	0.08	0.15	0	0.35	0.09	-0.24	-0.27	0.29	0.11
Undecanal	-0.03	0.05	0.02	0.22	0.22	-0.05	-0.02	-0.03	-0.02	-0.02	0	-0.03	0.09	-0.05	-0.12	-0.08	0.02	0.07	-0.03	0.23	0	-0.04	-0.33	0.25	0.08
Dodecanal	-0.01	0.22	0.04	0	0.08	-0.02	-0.06	-0.08	-0.06	-0.08	0.04	-0.08	0.04	-0.17	-0.13	-0.14	0.04	0.1	-0.03	0.28	0.02	-0.16	-0.24	0.23	0.01
Nonanal	-0.16	0.31	-0.05	-0.13	-0.24	0.29	-0.15	0.08	0.07	0.07	0.06	0.08	-0.11	-0.31	0.13	-0.01	-0.2	-0.13	-0.3	0.25	-0.22	-0.12	-0.24	0.09	-0.18
trans-2-Pentenal	-0.19	-0.14	-0.1	0.36	0.37	-0.28	-0.1	-0.16	-0.15	-0.15	-0.09	-0.16	0.21	-0.12	-0.25	-0.1	-0.13	-0.07	-0.2	0.2	-0.15	-0.05	-0.21	0.3	-0.02
Citronellal	0.17	0.36	0.16	-0.22	0.11	0.32	-0.26	-0.01	0.02	-0.01	0.11	-0.01	0.13	0.18	0.09	-0.39	0.27	0.29	0.22	0.27	0.33	-0.31	-0.18	0.26	-0.06
Heptanal	-0.22	-0.21	-0.14	0.27	0.28	-0.29	-0.1	-0.17	-0.17	-0.16	-0.11	-0.17	0.18	-0.1	-0.21	-0.06	-0.17	-0.14	-0.21	0.07	-0.18	-0.03	0	0.17	-0.09
Benzaldehyde	-0.22	0.09	-0.17	-0.23	-0.3	0.03	-0.43	-0.07	-0.06	-0.12	0.21	-0.08	-0.15	-0.12	0.12	-0.38	-0.26	-0.27	-0.29	-0.08	-0.28	0.02	0.13	-0.14	-0.45
(-)-Perillaldehyde	-0.22	0.09	-0.17	-0.23	-0.3	0.03	-0.43	-0.07	-0.06	-0.12	0.21	-0.08	-0.15	-0.12	0.12	-0.38	-0.26	-0.27	-0.29	-0.08	-0.28	0.02	0.13	-0.14	-0.45
6-Methyl-5-hepten-2-one	0.13	-0.54	0.08	0.52	0.42	0.12	0.62	-0.33	-0.38	-0.22	-0.85	-0.33	0.54	0.65	-0.6	0.5	0.26	0.24	0.29	0.02	0.24	0.07	-0.17	0.33	0.42
Piperitone	0.13	-0.54	0.08	0.52	0.42	0.12	0.62	-0.33	-0.38	-0.22	-0.85	-0.33	0.54	0.65	-0.6	0.5	0.26	0.24	0.29	0.02	0.24	0.07	-0.17	0.33	0.42
3-Pentanone	0.23	-0.12	0.19	-0.35	-0.54	-0.17	-0.04	0.49	0.48	0.44	0.44	0.49	-0.65	-0.25	0.23	0.1	0	-0.12	0.11	-0.5	-0.08	0.33	0.21	-0.5	-0.16
Carvone	0.09	0.32	0.09	-0.45	-0.19	0.06	-0.18	0.06	0.1	0.02	0.37	0.06	-0.23	-0.2	0.32	-0.26	0.06	0.05	0.03	0.07	0.06	-0.26	0.08	0	-0.08
Geranylacetone	0.19	-0.23	0.16	-0.21	-0.34	-0.18	-0.11	0.43	0.42	0.41	0.27	0.43	-0.63	-0.32	0.39	0.08	0.01	-0.09	0.09	-0.37	-0.04	0.26	0.32	-0.36	-0.21
2-Pentanone	-0.64	-0.07	-0.72	0.37	0.21	-0.37	-0.38	-0.72	-0.69	-0.76	-0.13	-0.71	0.33	0.22	-0.48	-0.48	-0.52	-0.47	-0.5	-0.17	-0.44	0.4	0.57	-0.25	-0.35
4-Isopropylcyclohex-2-en-1-one	0.12	0.31	0.13	-0.1	0.09	0.01	0.11	-0.08	-0.07	-0.07	-0.02	-0.08	0.06	-0.21	-0.18	0.01	0.18	0.24	0.13	0.32	0.17	-0.25	-0.18	0.25	0.15
cis-Dihydrocarvone	0.1	0.38	0.05	-0.22	0.15	0.15	0.18	-0.07	-0.03	-0.08	0.17	-0.07	0.05	0.14	0.08	-0.03	0.16	0.2	0.13	0.22	0.21	-0.29	-0.09	0.17	0.35
(E)-Dihydrocarvone	-0.11	0.23	-0.18	-0.27	-0.25	-0.13	-0.08	-0.24	-0.22	-0.28	0.14	-0.24	-0.05	-0.08	-0.29	-0.17	-0.12	-0.13	-0.09	-0.16	-0.12	0.1	0.35	-0.28	-0.16
Dehydrocampfer	0.15	-0.34	0.11	0.03	-0.29	-0.36	-0.27	0.24	0.25	0.21	0.26	0.24	-0.19	-0.21	0.29	-0.21	0.03	-0.09	0.16	-0.51	-0.03	0.37	0.27	-0.43	-0.32
Acetophenone	0.15	-0.34	0.11	0.03	-0.29	-0.36	-0.27	0.24	0.25	0.21	0.26	0.24	-0.19	-0.21	0.29	-0.21	0.03	-0.09	0.16	-0.51	-0.03	0.37	0.27	-0.43	-0.32
4-Acetyl-1-methyl-1-cyclohexene	-0.17	0.11	-0.12	-0.32	-0.43	0.01	-0.39	0.02	0.04	-0.04	0.32	0.02	-0.25	-0.13	0.09	-0.34	-0.25	-0.28	-0.26	-0.19	-0.29	0.09	0.11	-0.26	-0.43
Ethyl acetate	-0.11	0.1	-0.07	-0.05	0.12	-0.13	0.07	0.03	0.04	0.01	0.12	0.03	-0.01	-0.06	0.14	0.07	-0.06	-0.01	-0.12	0.2	-0.04	-0.24	-0.14	0.05	0.16
Ethyl butyrate	-0.34	-0.02	-0.26	0.2	0.19	-0.16	-0.44	-0.3	-0.28	-0.32	0.03	-0.3	0.19	0.01	-0.22	-0.48	-0.27	-0.22	-0.34	0.13	-0.26	0	-0.06	0.17	-0.34
Ethyl 3-hydroxyhexanoate	-0.28	0.08	-0.37	0.32	0.47	-0.26	-0.22	-0.63	-0.6	-0.63	-0.21	-0.63	0.54	0.3	-0.55	-0.45	-0.07	-0.01	-0.07	0.12	0.03	0.06	0.26	0.1	-0.07
Citronellol acetate	0.08	0.34	0.16	-0.29	-0.06	0.35	0.3	0.06	0.06	0.07	0	0.06	-0.03	-0.04	0.12	0.25	0.1	0.17	0	0.41	0.09	-0.48	-0.43	0.31	0.3
Neryl acetate	0.2	0.34	0.26	-0.2	0.16	0.36	0.53	0.07	0.07	0.11	-0.13	0.07	0.08	0.04	0.09	0.43	0.27	0.36	0.16	0.55	0.28	-0.6	-0.54	0.47	0.57
Diethyl phthalate	0.13	-0.54	0.08	0.52	0.42	0.12	0.62	-0.33	-0.38	-0.22	-0.85	-0.33	0.54	0.65	-0.6	0.5	0.26	0.24	0.29	0.02	0.24	0.07	-0.17	0.33	0.42
trans-Carveyl acetate	0.19	0.36	0.16	-0.36	-0.1	0.07	0.17	-0.08	-0.07	-0.07	-0.03	-0.08	-0.01	-0.24	-0.12	0.09	0.23	0.25	0.21	0.2	0.23	-0.3	0.09	0.09	0.11
Geranyl acetate	0.19	0.36	0.16	-0.36	-0.1	0.07	0.17	-0.08	-0.07	-0.07	-0.03	-0.08	-0.01	-0.24	-0.12	0.09	0.23	0.25	0.21	0.2	0.23	-0.3	0.09	0.09	0.11
Methyl acetate	-0.07	0.03	0	-0.09	-0.01	-0.21	0.05	0.12	0.12	0.1	0.13	0.12	-0.1	-0.23	0.16	0.12	-0.05	-0.03	-0.1	0.12	-0.06	-0.2	-0.1	-0.03	0.06
Methyl butyrate	-0.22	0.09	-0.17	-0.23	-0.3	0.03	-0.43	-0.07	-0.06	-0.12	0.21	-0.08	-0.15	-0.12	0.12	-0.38	-0.26	-0.27	-0.29	-0.08	-0.28	0.02	0.13	-0.14	-0.45
Methyl hexanoate	-0.22	0.09	-0.17	-0.23	-0.3	0.03	-0.43	-0.07	-0.06	-0.12	0.21	-0.08	-0.15	-0.12	0.12	-0.38	-0.26	-0.27	-0.29	-0.08	-0.28	0.02	0.13	-0.14	-0.45
2-Propanamine	-0.03	0.05	0.02	0.22	0.22	-0.05	-0.02	-0.03	-0.02	-0.02	0	-0.03	0.09	-0.05	-0.12	-0.08	0.02	0.07	-0.03	0.23	0	-0.04	-0.33	0.25	0.08
Cyclene	0.18	0.61	0.25	-0.39	0.04	0.36	0.22	0.19	0.22	0.19	0.23	0.19	-0.1	-0.19	0.33	0.13	0.22	0.31	0.08	0.59	0.23	-0.64	-0.52	0.41	0.4
10-Methyl-Δ1,9-octalin	0.33	0.33	0.28	-0.36	-0.07	0.14	0.21	0.08	0.1	0.09	0.11	0.09	-0.08	-0.16	0.17	0.08	0.34	0.33	0.34	0.16	0.33	-0.31	-0.02	0.12	0.24
(5E,7Z)-1,5,7-Dodecatrien	-0.22	0.09	-0.17	-0.23	-0.3	0.03	-0.43	-0.07	-0.06	-0.12	0.21	-0.08	-0.15	-0.12	0.12	-0.38	-0.26	-0.27	-0.29	-0.08	-0.28	0.02	0.13	-0.14	-0.45
Abbreviation: AMT, Annual mean temperature; AMDTV, Annual mean diurnal temperature variation; ≥10℃ AAAT, ≥10℃ Annual available accumulated temperature; AMRH, Annual mean relative humidity; AMWS, Annual mean wind speed; ATP, Annual total precipitation; ATSD, Annual total sunshine duration; AMWS, Annual mean wind speed; MT-ES, Mean temperature at the expansion stage; MHT-ES, Mean highest temperatur…

## Sheet: Table S7
Table S7. Significance p-value of correlation between meteorological parameters and volatile compounds content
pValue	AMT	AMDTV	≥10℃ AAAT	AMRH	ATP	ATSD	AMWS	MT-ES	MHT-ES	MLT-ES	MDTV-ES	≥10℃ AAT-ES	MRH-ES	TP-ES	TSD-ES	MWS-ES	MT-DS	MHT-DS	MLT-DS	MDTV-DS	≥10℃ AAT-DS	MRH-DS	TP-DS	TSD-DS	MWS-DS
α-Thujene	0.9629	0.2636	0.6743	0.7635	0.4369	0.3747	0.2731	0.8585	0.8811	0.9391	0.7231	0.8584	0.6182	0.8662	0.9992	0.4272	0.7246	0.4642	0.8845	0.0246	0.7347	0.0334	0.0471	0.0505	0.1706
Sabinene	0.4923	0.2273	0.3683	0.8425	0.1713	0.2181	0.0507	0.9696	0.9902	0.8783	0.5279	0.9704	0.4155	0.6989	0.9378	0.2002	0.2513	0.1196	0.4941	0.0091	0.2199	0.0106	0.0191	0.0129	0.01
Myrcene	0.9729	0.2899	0.7305	0.7581	0.4947	0.3909	0.3158	0.7851	0.8025	0.8617	0.6733	0.7848	0.5975	0.8754	0.8967	0.4652	0.7839	0.5208	0.8266	0.0316	0.8018	0.0418	0.0601	0.063	0.2323
3-Carene	0.8075	0.1456	0.5663	0.3542	0.7385	0.4917	0.3094	0.902	0.8726	0.8582	0.9757	0.9016	0.9652	0.4987	0.7519	0.407	0.6268	0.4126	0.9877	0.0356	0.6389	0.0186	0.118	0.143	0.2183
α-Terpinene	0.4398	0.9671	0.6422	0.9078	0.9783	0.7796	0.8919	0.4368	0.4148	0.46	0.4576	0.4358	0.6034	0.9119	0.4602	0.9701	0.5647	0.6841	0.3904	0.527	0.525	0.6398	0.6116	0.5861	0.66
d-Limonene	0.7192	0.4433	0.9969	0.6708	0.8043	0.6615	0.6947	0.6307	0.6494	0.6554	0.7801	0.6303	0.7206	0.7907	0.7916	0.8073	0.9139	0.8649	0.5974	0.1416	0.8772	0.1324	0.256	0.2433	0.6873
(E)-β-Ocimene	0.491	0.8057	0.606	0.8642	0.6557	0.9346	0.3727	0.5196	0.5308	0.4831	0.9375	0.5185	0.9328	0.9155	0.7508	0.3909	0.5199	0.516	0.4595	0.8744	0.4793	0.958	0.8249	0.9039	0.2646
γ-Terpinene	0.5485	0.9168	0.7567	0.9563	0.9275	0.6427	0.7848	0.5427	0.5422	0.5544	0.6806	0.5416	0.7069	0.887	0.756	0.7776	0.645	0.7501	0.47	0.5525	0.6058	0.5987	0.5705	0.5538	0.6733
Isoterpinolene	0.9367	0.8325	0.8197	0.5921	0.2412	0.9053	0.17	0.7346	0.7006	0.8495	0.3352	0.7348	0.3996	0.8509	0.3826	0.2104	0.7625	0.5301	0.9458	0.0835	0.7948	0.1663	0.1069	0.1276	0.1735
2-Methyl-5-prop-1-en-2-ylcyclohexa-1,3-diene	0.8497	0.8919	0.9563	0.9434	0.8827	0.9643	0.6634	0.4551	0.4624	0.4651	0.6733	0.454	0.6652	0.9578	0.3947	0.5249	0.9553	0.9585	0.8848	0.8826	0.8647	0.8458	0.9079	0.7079	0.4954
o-Cymene	0.1633	0.1966	0.0845	0.4862	0.7021	0.134	0.1288	0.567	0.5667	0.4391	0.6803	0.5671	0.4129	0.9496	0.9696	0.2767	0.0933	0.057	0.1873	0.0504	0.1121	0.0192	0.0048	0.0451	0.0864
(-)-Camphene	0.885	0.4998	0.9419	0.7967	0.9415	0.5334	0.5739	0.9036	0.8246	0.953	0.4539	0.9044	0.8182	0.9661	0.421	0.4065	0.8872	0.996	0.7077	0.4823	0.8865	0.5666	0.3201	0.4724	0.9599
β-Ocimene	0.8392	0.0418	0.6306	0.142	0.5309	0.1054	0.1977	0.4473	0.486	0.4129	0.9555	0.4466	0.6418	0.1951	0.3009	0.0612	0.8535	0.6126	0.8087	0.0727	0.8236	0.0471	0.3265	0.5129	0.2746
α-Phellandrene	0.8482	0.7421	0.9927	0.6115	0.8617	0.5976	0.7279	0.6695	0.6589	0.7141	0.5926	0.6686	0.6723	0.514	0.7505	0.5921	0.8431	0.915	0.7184	0.6699	0.8099	0.4799	0.6152	0.9107	0.708
Terpinolene	0.4617	0.7732	0.5874	0.4577	0.3224	0.932	0.1447	0.8083	0.8527	0.6936	0.4934	0.807	0.616	0.6907	0.7058	0.2065	0.388	0.3809	0.3286	0.8009	0.3627	0.9546	0.6807	0.6404	0.1253
p-Menthatriene	0.4617	0.7732	0.5874	0.4577	0.3224	0.932	0.1447	0.8083	0.8527	0.6936	0.4934	0.807	0.616	0.6907	0.7058	0.2065	0.388	0.3809	0.3286	0.8009	0.3627	0.9546	0.6807	0.6404	0.1253
(-)-Isoledene	0.5577	0.611	0.7927	0.7461	0.9182	0.6361	0.7453	0.6479	0.6758	0.6299	0.996	0.6469	0.9098	0.8841	0.9882	0.7001	0.6333	0.7765	0.4194	0.4016	0.5978	0.4312	0.4784	0.4843	0.7645
β-Elemene	0.6274	0.2542	0.4617	0.8848	0.2139	0.0116	0.0259	0.9848	0.9699	0.7747	0.1931	0.9848	0.2722	0.4763	0.8438	0.0553	0.3936	0.1955	0.7022	0.0083	0.3259	0.0305	0.0129	0.008	0.0099
trans-Caryophyllene	0.8019	0.3865	0.8468	0.7209	0.2271	0.2651	0.2476	0.8481	0.8387	0.9634	0.4719	0.8476	0.4268	0.9757	0.9925	0.2979	0.936	0.5896	0.6388	0.0128	0.9065	0.0613	0.019	0.0223	0.1349
β-Copaene	0.6827	0.5633	0.8593	0.5353	0.7378	0.9875	0.6927	0.6113	0.6362	0.5801	0.968	0.6107	0.9869	0.5828	0.7681	0.6512	0.791	0.8983	0.5979	0.4885	0.7371	0.4366	0.7818	0.7232	0.6088
α-Himachalene	0.6644	0.0543	0.7842	0.0663	0.1556	0.6981	0.0235	0.2725	0.1967	0.4762	0.0003	0.2724	0.0546	0.0166	0.0308	0.079	0.3991	0.4298	0.3306	0.9506	0.4311	0.8257	0.5795	0.278	0.1511
γ-Gurjunene	0.8363	0.3034	0.6899	0.7073	0.1614	0.0624	0.0758	0.7839	0.7375	0.9723	0.1673	0.7838	0.1723	0.6059	0.7867	0.1094	0.5461	0.3044	0.8402	0.0235	0.4369	0.081	0.0878	0.0247	0.0414
γ-Selinene	0.7557	0.2993	0.5997	0.9242	0.2938	0.0221	0.074	0.9855	0.9518	0.7967	0.196	0.9859	0.3598	0.6852	0.8688	0.0709	0.5524	0.3263	0.8555	0.0296	0.4583	0.0765	0.1022	0.0333	0.0528
Valencene	0.9034	0.2694	0.7374	0.924	0.2681	0.0341	0.1474	0.8638	0.8184	0.968	0.2333	0.8633	0.3199	0.6921	0.9144	0.1543	0.6585	0.3996	0.9848	0.0303	0.536	0.0792	0.1496	0.0374	0.0948
(Z)-γ-Bisabolene	0.7955	0.263	0.6322	0.9467	0.2879	0.0293	0.1176	0.9797	0.9662	0.805	0.2466	0.9801	0.3598	0.7527	0.8251	0.1092	0.581	0.3445	0.892	0.029	0.4708	0.0741	0.1184	0.0384	0.0738
(+)-δ-Cadinene	0.4906	0.6184	0.7152	0.7092	0.8318	0.6481	0.5493	0.6466	0.6761	0.6134	0.9268	0.6454	0.946	0.8639	0.9568	0.5538	0.551	0.6754	0.3597	0.4789	0.5306	0.4976	0.5979	0.5896	0.5713
Caryophyllene oxide	0.5309	0.931	0.4231	0.5296	0.3351	0.5039	0.3497	0.4926	0.4939	0.413	0.9064	0.493	0.974	0.8354	0.4202	0.4422	0.5424	0.4648	0.6467	0.3799	0.5762	0.5531	0.1143	0.1692	0.1709
(-)-Germacrene-D	0.445	0.436	0.4179	0.5218	0.148	0.9853	0.2297	0.2514	0.3075	0.2322	0.9582	0.2515	0.2202	0.3365	0.5758	0.064	0.881	0.8993	0.7176	0.3137	0.8283	0.6892	0.752	0.4503	0.8053
Isodaucene	0.0335	0.6788	0.0248	0.4733	0.9307	0.1372	0.3591	0.1964	0.2197	0.1268	0.7355	0.197	0.7599	0.6722	0.4102	0.3661	0.047	0.0612	0.0564	0.4103	0.0728	0.2541	0.204	0.1876	0.3849
δ-Elemene	0.4617	0.7732	0.5874	0.4577	0.3224	0.932	0.1447	0.8083	0.8527	0.6936	0.4934	0.807	0.616	0.6907	0.7058	0.2065	0.388	0.3809	0.3286	0.8009	0.3627	0.9546	0.6807	0.6404	0.1253
β-Cubebene	0.4617	0.7732	0.5874	0.4577	0.3224	0.932	0.1447	0.8083	0.8527	0.6936	0.4934	0.807	0.616	0.6907	0.7058	0.2065	0.388	0.3809	0.3286	0.8009	0.3627	0.9546	0.6807	0.6404	0.1253
α-Muurolene	0.4617	0.7732	0.5874	0.4577	0.3224	0.932	0.1447	0.8083	0.8527	0.6936	0.4934	0.807	0.616	0.6907	0.7058	0.2065	0.388	0.3809	0.3286	0.8009	0.3627	0.9546	0.6807	0.6404	0.1253
β-Himachalene	0.4617	0.7732	0.5874	0.4577	0.3224	0.932	0.1447	0.8083	0.8527	0.6936	0.4934	0.807	0.616	0.6907	0.7058	0.2065	0.388	0.3809	0.3286	0.8009	0.3627	0.9546	0.6807	0.6404	0.1253
Isopropyl alcohol	0.0568	0.8168	0.0483	0.4465	0.6289	0.0858	0.3269	0.1286	0.1547	0.0822	0.7997	0.129	0.4936	0.7383	0.2439	0.239	0.1187	0.1619	0.1187	0.681	0.1717	0.4764	0.3225	0.3946	0.4376
Leaf alcohol	0.6644	0.0543	0.7842	0.0663	0.1556	0.6981	0.0235	0.2725	0.1967	0.4762	0.0003	0.2724	0.0546	0.0166	0.0308	0.079	0.3991	0.4298	0.3306	0.9506	0.4311	0.8257	0.5795	0.278	0.1511
1-Octanol	0.8374	0.1564	0.838	0.1495	0.1711	0.7368	0.031	0.2807	0.2116	0.4668	0.0017	0.2806	0.0757	0.0737	0.0579	0.08	0.5047	0.4656	0.5362	0.5699	0.54	0.7284	0.393	0.1926	0.1534
Linalool	0.9247	0.3448	0.8795	0.3385	0.5111	0.2966	0.0816	0.365	0.2763	0.5549	0.0038	0.3644	0.1536	0.1458	0.1352	0.0996	0.6835	0.6309	0.7542	0.5768	0.7317	0.7615	0.4388	0.2636	0.3526
trans-1-Methyl-4-(1-methylvinyl)cyclohex-2-en-1-ol	0.2698	0.6564	0.4544	0.5274	0.1888	0.8485	0.1186	0.5255	0.5197	0.6777	0.2145	0.5262	0.3103	0.1874	0.3213	0.5141	0.14	0.1575	0.0999	0.7608	0.1345	0.7704	0.7989	0.2855	0.1099
α-Terpineol	0.8632	0.3897	0.8101	0.3746	0.5476	0.2655	0.0325	0.4427	0.3355	0.6575	0.003	0.4422	0.1654	0.1643	0.1239	0.0364	0.6419	0.582	0.7198	0.5228	0.7013	0.6923	0.3438	0.2615	0.2335
(-)-cis-Carveol	0.2568	0.9067	0.3003	0.8428	0.4008	0.1959	0.0007	0.819	0.7128	0.9165	0.0253	0.8198	0.3384	0.5081	0.4031	0.0049	0.1401	0.1033	0.1805	0.1988	0.1512	0.2253	0.3033	0.1183	0.013
Nerol	0.8473	0.3106	0.8057	0.3025	0.363	0.5953	0.0153	0.5776	0.4581	0.8037	0.0082	0.5778	0.1957	0.2263	0.1798	0.0153	0.6034	0.5401	0.6663	0.5168	0.6398	0.633	0.3561	0.3195	0.1193
Geraniol	0.5897	0.4243	0.612	0.3961	0.2774	0.6019	0.0042	0.4699	0.372	0.7024	0.0044	0.4703	0.1504	0.2217	0.1026	0.0137	0.3318	0.2867	0.3745	0.3969	0.3615	0.452	0.3642	0.2061	0.0561
Perillyl alcohol	0.5924	0.4338	0.6469	0.5204	0.3424	0.8873	0.0156	0.4171	0.3439	0.6033	0.0185	0.4176	0.1934	0.276	0.0817	0.0519	0.3407	0.3206	0.3554	0.5398	0.3794	0.5046	0.5454	0.3162	0.1066
(Z)-p-Mentha-2,8-dien-1-ol	0.4315	0.0497	0.4598	0.1327	0.7173	0.421	0.5338	0.4528	0.4186	0.4711	0.4275	0.4518	0.4556	0.2385	0.2387	0.5736	0.469	0.3847	0.5783	0.3053	0.429	0.1879	0.8119	0.7248	0.3643
1-Hexanol	0.8985	0.2168	0.9871	0.0607	0.0518	0.8265	0.8006	0.2286	0.2265	0.3186	0.1421	0.2279	0.0493	0.0821	0.1207	0.7023	0.7035	0.6403	0.7609	0.5914	0.6969	0.8999	0.2592	0.1181	0.6467
cis-2-Hexen-1-ol	0.5242	0.1903	0.7175	0.0952	0.1321	0.6713	0.8026	0.6651	0.6572	0.7337	0.5124	0.6642	0.4415	0.2985	0.7454	0.9158	0.6761	0.7743	0.5639	0.6923	0.6628	0.9901	0.2775	0.3047	0.6124
Terpinen-4-ol	0.4411	0.7257	0.5928	0.4864	0.3108	0.8893	0.1217	0.884	0.9299	0.7618	0.4407	0.8826	0.5853	0.5963	0.6134	0.1961	0.3527	0.3574	0.2856	0.848	0.3251	0.9481	0.7702	0.67	0.1143
1-Penten-3-ol	0.8968	0.6115	0.9019	0.0672	0.0071	0.9176	0.1224	0.3751	0.3812	0.5136	0.1798	0.3758	0.0387	0.0394	0.2656	0.5321	0.4581	0.3248	0.545	0.2281	0.3769	0.4974	0.072	0.0586	0.028
1-Pentanol	0.6301	0.8932	0.4098	0.5384	0.2031	0.2885	0.508	0.8406	0.8729	0.6715	0.3501	0.8416	0.2871	0.7559	0.6461	0.5593	0.3912	0.2649	0.6057	0.0826	0.3525	0.1304	0.0477	0.0394	0.3083
trans-3-Hexen-1-ol	0.3805	0.7751	0.4697	0.0444	0.0357	0.7056	0.8084	0.2021	0.1998	0.2699	0.1744	0.202	0.0132	0.1319	0.4325	0.8941	0.7943	0.9409	0.6292	0.2639	0.9954	0.7053	0.2711	0.1568	0.4757
1-Octen-3-ol	0.5358	0.4539	0.6076	0.4869	0.2486	0.5555	0.7089	0.14	0.1562	0.1696	0.3673	0.1402	0.0217	0.2877	0.1855	0.7951	0.9645	0.778	0.7738	0.2072	0.8893	0.3867	0.2816	0.2219	0.4932
Carveol	0.1415	0.7199	0.1601	0.9157	0.314	0.4683	0.0151	0.4349	0.4834	0.3056	0.4313	0.4342	0.7658	0.8543	0.8442	0.029	0.1027	0.0816	0.1244	0.2429	0.1043	0.2737	0.1486	0.1813	0.0108
(-)-trans-Isopiperitenol	0.6435	0.049	0.6131	0.1082	0.3538	0.1598	0.3522	0.8506	0.8984	0.8067	0.7182	0.8502	0.7923	0.1908	0.9316	0.2175	0.65	0.5196	0.8328	0.2432	0.6521	0.1837	0.9385	0.7325	0.6378
1-Nonanol	0.9312	0.3598	0.8275	0.3542	0.9566	0.7561	0.5677	0.9444	0.9285	0.9568	0.8428	0.9432	0.834	0.3175	0.9126	0.5534	0.8029	0.6796	0.9886	0.3281	0.8055	0.1751	0.7895	0.7772	0.5843
1-Heptanol	0.6803	0.8589	0.7484	0.3879	0.1927	0.8731	0.8523	0.4438	0.4245	0.5255	0.2836	0.4433	0.376	0.9215	0.8479	0.8606	0.9771	0.7918	0.8443	0.3049	0.8228	0.5267	0.9341	0.289	0.9733
Citronellol	0.5111	0.7486	0.6297	0.3657	0.2156	0.9554	0.1567	0.9174	0.9671	0.7816	0.377	0.9162	0.5068	0.6778	0.7327	0.2205	0.3857	0.3545	0.3488	0.6624	0.3409	0.8636	0.6925	0.5094	0.1241
Isoamylol	0.6803	0.8589	0.7484	0.3879	0.1927	0.8731	0.8523	0.4438	0.4245	0.5255	0.2836	0.4433	0.376	0.9215	0.8479	0.8606	0.9771	0.7918	0.8443	0.3049	0.8228	0.5267	0.9341	0.289	0.9733
(1R,5R)-2-Methyl-5-prop-1-en-2-ylcyclohex-2-en-1-ol	0.4783	0.4891	0.6562	0.3759	0.3475	0.3287	0.7344	0.5847	0.5833	0.591	0.7319	0.5834	0.5478	0.7399	0.4852	0.8333	0.5686	0.65	0.4847	0.8265	0.5475	0.9298	0.9941	0.5873	0.7705
(+)-α-Terpineol	0.4617	0.7732	0.5874	0.4577	0.3224	0.932	0.1447	0.8083	0.8527	0.6936	0.4934	0.807	0.616	0.6907	0.7058	0.2065	0.388	0.3809	0.3286	0.8009	0.3627	0.9546	0.6807	0.6404	0.1253
Isocarveol	0.4617	0.7732	0.5874	0.4577	0.3224	0.932	0.1447	0.8083	0.8527	0.6936	0.4934	0.807	0.616	0.6907	0.7058	0.2065	0.388	0.3809	0.3286	0.8009	0.3627	0.9546	0.6807	0.6404	0.1253
(-)-Myrtenol	0.4617	0.7732	0.5874	0.4577	0.3224	0.932	0.1447	0.8083	0.8527	0.6936	0.4934	0.807	0.616	0.6907	0.7058	0.2065	0.388	0.3809	0.3286	0.8009	0.3627	0.9546	0.6807	0.6404	0.1253
2-(4-Methylidenecyclohexyl)prop-2-en-1-ol	0.4617	0.7732	0.5874	0.4577	0.3224	0.932	0.1447	0.8083	0.8527	0.6936	0.4934	0.807	0.616	0.6907	0.7058	0.2065	0.388	0.3809	0.3286	0.8009	0.3627	0.9546	0.6807	0.6404	0.1253
1-Decanol	0.4617	0.7732	0.5874	0.4577	0.3224	0.932	0.1447	0.8083	0.8527	0.6936	0.4934	0.807	0.616	0.6907	0.7058	0.2065	0.388	0.3809	0.3286	0.8009	0.3627	0.9546	0.6807	0.6404	0.1253
Hexanal	0.8421	0.3651	0.9353	0.5158	0.2625	0.0997	0.6853	0.3674	0.4444	0.3489	0.8323	0.3681	0.4113	0.2002	0.2912	0.1581	0.5898	0.7195	0.422	0.5149	0.5548	0.7122	0.712	0.9755	0.9539
(E,E)-2,4-Hexadienal	0.6644	0.0543	0.7842	0.0663	0.1556	0.6981	0.0235	0.2725	0.1967	0.4762	0.0003	0.2724	0.0546	0.0166	0.0308	0.079	0.3991	0.4298	0.3306	0.9506	0.4311	0.8257	0.5795	0.278	0.1511
Octanal	0.9447	0.0613	0.9338	0.0246	0.0812	0.9541	0.102	0.2049	0.1521	0.3613	0.0014	0.2044	0.0413	0.0552	0.0167	0.2302	0.6075	0.5731	0.6087	0.7078	0.6684	0.8809	0.3619	0.147	0.2749
3,7-Dimethyl-3,6-octadienal	0.6644	0.0543	0.7842	0.0663	0.1556	0.6981	0.0235	0.2725	0.1967	0.4762	0.0003	0.2724	0.0546	0.0166	0.0308	0.079	0.3991	0.4298	0.3306	0.9506	0.4311	0.8257	0.5795	0.278	0.1511
Decyl aldehyde	0.7947	0.9516	0.6077	0.3038	0.0872	0.3226	0.0832	0.5105	0.471	0.7074	0.0692	0.5098	0.1413	0.3669	0.3361	0.2167	0.4719	0.296	0.7221	0.0548	0.4885	0.18	0.0331	0.0083	0.0758
(Z)-3,7-Dimethylocta-2,6-dienal	0.8394	0.8147	0.7552	0.4073	0.6762	0.0818	0.026	0.7618	0.6012	0.9885	0.0056	0.7612	0.259	0.4598	0.2936	0.0081	0.6994	0.5639	0.8354	0.3148	0.7288	0.669	0.2455	0.2406	0.1885
a-Citral	0.8357	0.9326	0.7359	0.4835	0.6746	0.0814	0.0203	0.7093	0.5516	0.9605	0.0039	0.7087	0.242	0.5919	0.2477	0.0053	0.6783	0.5253	0.8413	0.2431	0.7107	0.5389	0.2642	0.2006	0.1803
2-Hexenal	0.734	0.3625	0.5605	0.8741	0.7787	0.4737	0.9258	0.4175	0.4304	0.3939	0.8409	0.4183	0.6926	0.2537	0.4726	0.6585	0.7858	0.6295	0.9989	0.2371	0.7805	0.4289	0.3713	0.3337	0.7111
Undecanal	0.9343	0.8589	0.943	0.4627	0.4793	0.8619	0.9595	0.9296	0.9504	0.9453	0.9941	0.9292	0.7584	0.8748	0.6931	0.8071	0.9589	0.8211	0.9098	0.4446	0.9886	0.8901	0.2705	0.4125	0.7848
Dodecanal	0.9856	0.4677	0.8979	0.9875	0.783	0.9589	0.8421	0.7993	0.8383	0.7884	0.8896	0.7989	0.8895	0.5694	0.6678	0.6564	0.8969	0.754	0.9322	0.354	0.9388	0.6064	0.4273	0.4459	0.9849
Nonanal	0.6036	0.3053	0.8707	0.6744	0.4298	0.3291	0.626	0.7955	0.816	0.8288	0.8517	0.7968	0.7283	0.3054	0.6724	0.9862	0.517	0.6745	0.3264	0.4061	0.4786	0.6871	0.436	0.7746	0.5488
trans-2-Pentenal	0.5255	0.6526	0.7498	0.2216	0.2111	0.3605	0.7555	0.613	0.6239	0.6274	0.7748	0.6117	0.4872	0.708	0.4047	0.7412	0.6644	0.821	0.5177	0.5021	0.6286	0.8719	0.4907	0.3255	0.9488
Citronellal	0.5876	0.2314	0.6058	0.4647	0.723	0.2864	0.3838	0.9683	0.9587	0.975	0.7326	0.9675	0.6664	0.5649	0.7695	0.184	0.3805	0.343	0.4735	0.3694	0.2645	0.309	0.5577	0.4004	0.8511
Heptanal	0.4783	0.4891	0.6562	0.3759	0.3475	0.3287	0.7344	0.5847	0.5833	0.591	0.7319	0.5834	0.5478	0.7399	0.4852	0.8333	0.5686	0.65	0.4847	0.8265	0.5475	0.9298	0.9941	0.5873	0.7705
Benzaldehyde	0.4617	0.7732	0.5874	0.4577	0.3224	0.932	0.1447	0.8083	0.8527	0.6936	0.4934	0.807	0.616	0.6907	0.7058	0.2065	0.388	0.3809	0.3286	0.8009	0.3627	0.9546	0.6807	0.6404	0.1253
(-)-Perillaldehyde	0.4617	0.7732	0.5874	0.4577	0.3224	0.932	0.1447	0.8083	0.8527	0.6936	0.4934	0.807	0.616	0.6907	0.7058	0.2065	0.388	0.3809	0.3286	0.8009	0.3627	0.9546	0.6807	0.6404	0.1253
6-Methyl-5-hepten-2-one	0.6644	0.0543	0.7842	0.0663	0.1556	0.6981	0.0235	0.2725	0.1967	0.4762	0.0003	0.2724	0.0546	0.0166	0.0308	0.079	0.3991	0.4298	0.3306	0.9506	0.4311	0.8257	0.5795	0.278	0.1511
Piperitone	0.6644	0.0543	0.7842	0.0663	0.1556	0.6981	0.0235	0.2725	0.1967	0.4762	0.0003	0.2724	0.0546	0.0166	0.0308	0.079	0.3991	0.4298	0.3306	0.9506	0.4311	0.8257	0.5795	0.278	0.1511
3-Pentanone	0.4469	0.6956	0.5398	0.2399	0.0566	0.5879	0.9025	0.0924	0.0952	0.1358	0.1324	0.0924	0.0159	0.4094	0.4426	0.7495	0.9922	0.6868	0.7224	0.0801	0.7868	0.2641	0.4904	0.0803	0.6095
Carvone	0.7806	0.2872	0.76	0.1232	0.5436	0.8578	0.5625	0.8433	0.74	0.9461	0.2145	0.8431	0.4508	0.5125	0.2917	0.3881	0.8449	0.8585	0.9148	0.8246	0.851	0.3858	0.8009	0.9967	0.784
Geranylacetone	0.5358	0.4539	0.6076	0.4869	0.2486	0.5555	0.7089	0.14	0.1562	0.1696	0.3673	0.1402	0.0217	0.2877	0.1855	0.7951	0.9645	0.778	0.7738	0.2072	0.8893	0.3867	0.2816	0.2219	0.4932
2-Pentanone	0.0194	0.82	0.0054	0.2093	0.4925	0.2168	0.1992	0.006	0.0085	0.0025	0.6801	0.006	0.2646	0.4754	0.0995	0.0941	0.0673	0.1068	0.081	0.5758	0.1322	0.1782	0.0415	0.4118	0.2424
4-Isopropylcyclohex-2-en-1-one	0.6878	0.3096	0.6692	0.7475	0.7721	0.9728	0.7172	0.7961	0.8256	0.818	0.9446	0.7963	0.8444	0.491	0.5607	0.9819	0.5468	0.4367	0.6737	0.2853	0.5731	0.4019	0.5594	0.4116	0.6339
cis-Dihydrocarvone	0.7343	0.2053	0.8604	0.4715	0.6308	0.6178	0.5552	0.8259	0.9246	0.8024	0.5759	0.8275	0.8644	0.6482	0.8003	0.9252	0.6034	0.5202	0.6643	0.4759	0.4997	0.3342	0.7659	0.5799	0.2429
(E)-Dihydrocarvone	0.7203	0.441	0.5478	0.3705	0.4031	0.6632	0.7854	0.4343	0.4774	0.349	0.6537	0.4352	0.8804	0.7862	0.3445	0.5838	0.6945	0.6618	0.78	0.6051	0.6906	0.7526	0.2448	0.353	0.6097
Dehydrocampfer	0.6359	0.2627	0.7167	0.9218	0.334	0.2256	0.3796	0.4249	0.4158	0.4818	0.3855	0.4247	0.5393	0.4833	0.3429	0.4918	0.9284	0.7734	0.6027	0.0728	0.9326	0.2134	0.364	0.1444	0.2892
Acetophenone	0.6359	0.2627	0.7167	0.9218	0.334	0.2256	0.3796	0.4249	0.4158	0.4818	0.3855	0.4247	0.5393	0.4833	0.3429	0.4918	0.9284	0.7734	0.6027	0.0728	0.9326	0.2134	0.364	0.1444	0.2892
4-Acetyl-1-methyl-1-cyclohexene	0.5885	0.7307	0.6936	0.2922	0.1393	0.9838	0.1914	0.9538	0.9011	0.8933	0.2815	0.9547	0.4105	0.6756	0.7743	0.2588	0.4034	0.3455	0.394	0.5283	0.3371	0.7676	0.718	0.3926	0.1407
Ethyl acetate	0.7158	0.7345	0.8284	0.8734	0.7016	0.6701	0.8178	0.9296	0.897	0.963	0.6939	0.9283	0.9729	0.8343	0.6428	0.8189	0.8386	0.9646	0.6941	0.5218	0.9032	0.4272	0.6568	0.8725	0.5994
Ethyl butyrate	0.249	0.9473	0.3936	0.5187	0.5377	0.6113	0.1293	0.3195	0.3589	0.2786	0.9327	0.3182	0.524	0.9821	0.4744	0.0978	0.3686	0.477	0.2528	0.6795	0.3909	0.998	0.8398	0.583	0.2534
Ethyl 3-hydroxyhexanoate	0.3505	0.8053	0.2109	0.2812	0.1015	0.3908	0.4709	0.021	0.0294	0.0197	0.4991	0.0211	0.0577	0.3186	0.0529	0.1237	0.8161	0.9777	0.8138	0.7064	0.9214	0.8549	0.3973	0.7476	0.8182
Citronellol acetate	0.8004	0.2533	0.6082	0.3287	0.8519	0.2465	0.3174	0.8551	0.8392	0.8151	0.9991	0.8548	0.9165	0.9078	0.6903	0.4138	0.7341	0.5822	0.9882	0.162	0.7803	0.0981	0.1456	0.3033	0.3111
Neryl acetate	0.5205	0.2507	0.3967	0.5123	0.6051	0.2235	0.0632	0.8212	0.8206	0.7094	0.6741	0.8203	0.7831	0.9067	0.7618	0.1423	0.3638	0.2308	0.6044	0.0493	0.3631	0.0298	0.0573	0.1065	0.0412
Diethyl phthalate	0.6644	0.0543	0.7842	0.0663	0.1556	0.6981	0.0235	0.2725	0.1967	0.4762	0.0003	0.2724	0.0546	0.0166	0.0308	0.079	0.3991	0.4298	0.3306	0.9506	0.4311	0.8257	0.5795	0.278	0.1511
trans-Carveyl acetate	0.5271	0.2268	0.6109	0.2278	0.7555	0.8247	0.5856	0.7933	0.8129	0.8077	0.9307	0.7941	0.9662	0.4369	0.6968	0.7821	0.4412	0.4082	0.4896	0.5087	0.4501	0.3153	0.7711	0.7744	0.7111
Geranyl acetate	0.5271	0.2268	0.6109	0.2278	0.7555	0.8247	0.5856	0.7933	0.8129	0.8077	0.9307	0.7941	0.9662	0.4369	0.6968	0.7821	0.4412	0.4082	0.4896	0.5087	0.4501	0.3153	0.7711	0.7744	0.7111
Methyl acetate	0.8314	0.9207	0.9944	0.7764	0.9756	0.4837	0.8766	0.704	0.6969	0.7379	0.6684	0.7031	0.7514	0.4486	0.5951	0.7058	0.8594	0.9264	0.747	0.6975	0.8399	0.5102	0.7408	0.9214	0.8361
Methyl butyrate	0.4617	0.7732	0.5874	0.4577	0.3224	0.932	0.1447	0.8083	0.8527	0.6936	0.4934	0.807	0.616	0.6907	0.7058	0.2065	0.388	0.3809	0.3286	0.8009	0.3627	0.9546	0.6807	0.6404	0.1253
Methyl hexanoate	0.4617	0.7732	0.5874	0.4577	0.3224	0.932	0.1447	0.8083	0.8527	0.6936	0.4934	0.807	0.616	0.6907	0.7058	0.2065	0.388	0.3809	0.3286	0.8009	0.3627	0.9546	0.6807	0.6404	0.1253
2-Propanamine	0.9343	0.8589	0.943	0.4627	0.4793	0.8619	0.9595	0.9296	0.9504	0.9453	0.9941	0.9292	0.7584	0.8748	0.6931	0.8071	0.9589	0.8211	0.9098	0.4446	0.9886	0.8901	0.2705	0.4125	0.7848
Cyclene	0.567	0.0272	0.4079	0.1826	0.8891	0.2307	0.4653	0.5369	0.4741	0.5357	0.4406	0.5362	0.7381	0.539	0.2636	0.6759	0.4723	0.298	0.7865	0.0336	0.4418	0.0177	0.0684	0.1677	0.1788
10-Methyl-Δ1,9-octalin	0.2733	0.2714	0.3482	0.2319	0.825	0.6521	0.5	0.7827	0.7331	0.7653	0.7113	0.7816	0.8075	0.6018	0.5839	0.8068	0.2601	0.2669	0.2618	0.6015	0.2668	0.2959	0.959	0.7029	0.4284
(5E,7Z)-1,5,7-Dodecatrien	0.4617	0.7732	0.5874	0.4577	0.3224	0.932	0.1447	0.8083	0.8527	0.6936	0.4934	0.807	0.616	0.6907	0.7058	0.2065	0.388	0.3809	0.3286	0.8009	0.3627	0.9546	0.6807	0.6404	0.1253
Abbreviation: AMT, Annual mean temperature; AMDTV, Annual mean diurnal temperature variation; ≥10℃ AAAT, ≥10℃ Annual available accumulated temperature; AMRH, Annual mean relative humidity; AMWS, Annual mean wind speed; ATP, Annual total precipitation; ATSD, Annual total sunshine duration; AMWS, Annual mean wind speed; MT-ES, Mean temperature at the expansion stage; MHT-ES, Mean highest temperatur…
